# Supplementary material for: Chromosome-Scale Assembly and Annotation of Eight Arabidopsis thaliana Ecotypes
Source: Genome Biol Evol. 2024 Aug 5;16(8):evae169. doi: 10.1093/gbe/evae169 (PMC11327923; doi:10.1093/gbe/evae169)
Supplement: evae169_Supplementary_Data [file evae169_supplementary_data.zip › SupplementalTables.xlsx]

## Sheet: Supplemental Table 1
Class	Aitba-2	Baa-1	Con-0	DraIV_6-22	Moj-0	Mt-0	Ped-0	Yeg-8
Copia	1212	1867	1582	1177	2012	1748	1676	1362
Gypsy	6200	4762	4613	4710	4182	4696	6315	4120
Unknown	1225	1620	1140	1528	1619	4009	1061	1017
CACTA	1275	1096	888	1158	1297	1049	1019	1331
Mutator	3214	9120	6280	9473	5421	1551	6927	7150
PIF_Harbinger	684	479	328	619	388	643	519	509
Tc1_Mariner	19	54	119	98	19	22	118	164
hAT	627	558	418	549	542	754	417	449
LINE	330	125	221	135	160	539	274	47
SINE	612	619	297	616	547	628	584	622
Helitron	8780	11301	11098	11214	8696	9370	12055	12170
Repeat region	5955	2424	4637	1882	2298	3599	5061	2988

## Sheet: Supplemental Table 2
Ecotype	Country	Lat/Lon	Admixture group	CS number
Aitba-2	Morocco	31.48 / -7.45	African relict	CS76347
Baa-1	Netherlands	51.3333 / 6.1	Germany	CS76442
Con-0	Spain	37.94 / -5.6	Eurasian relict	CS76780
DraIV_6-22	Czech Republic	49.4112 / 16.2815	Central Europe	CS76823
Moj-0	Spain	36.76 / -5.28	Eurasian relict	CS77105
Mt-0	Libya	32.34 / 22.46	Africa	CS1380
Ped-0	Spain	40.74 / -3.9	Eurasian relict	CS76415
Yeg-8	Armenia	39.8692 / 45.3622	West Asia	CS78868

## Sheet: Supplemental Table 3
Ecotype	Code	Study
Aitba-2	ERR2026739	doi.org/10.1073/pnas.1616736114
Baa-1	SRR1945808	doi: 10.1016/j.cell.2016.05.063
Con-0	ERR2178829	doi: 10.1016/j.cell.2016.05.063
DraIV_6-22	SRR1945602	doi: 10.1016/j.cell.2016.05.063
Moj-0	SRR1946427	doi: 10.1016/j.cell.2016.05.063
Mt-0	ERR2178778	doi: 10.1016/j.cell.2016.05.063
Ped-0	ERR2178837	doi: 10.1111/tpj.12307
Yeg-8	SRR1946052	doi: 10.1016/j.cell.2016.05.063

## Sheet: Supplemental Table 4
Accession	Link	SRA code
Aitba-2	ftp://ftp.sra.ebi.ac.uk/vol1/fastq/SRR346/001/SRR3464781/SRR3464781.fastq.gz	SRR3464781
Aitba-2	ftp://ftp.sra.ebi.ac.uk/vol1/fastq/SRR346/002/SRR3464782/SRR3464782.fastq.gz	SRR3464782
Aitba-2	ftp://ftp.sra.ebi.ac.uk/vol1/fastq/SRR346/003/SRR3464783/SRR3464783.fastq.gz	SRR3464783
Aitba-2	ftp://ftp.sra.ebi.ac.uk/vol1/fastq/SRR346/000/SRR3464780/SRR3464780.fastq.gz	SRR3464780
Aitba-2	ftp://ftp.sra.ebi.ac.uk/vol1/fastq/SRR346/008/SRR3464788/SRR3464788.fastq.gz	SRR3464788
Aitba-2	ftp://ftp.sra.ebi.ac.uk/vol1/fastq/SRR346/009/SRR3464789/SRR3464789.fastq.gz	SRR3464789
Aitba-2	ftp://ftp.sra.ebi.ac.uk/vol1/fastq/SRR346/004/SRR3464784/SRR3464784.fastq.gz	SRR3464784
Aitba-2	ftp://ftp.sra.ebi.ac.uk/vol1/fastq/SRR346/005/SRR3464785/SRR3464785.fastq.gz	SRR3464785
Aitba-2	ftp://ftp.sra.ebi.ac.uk/vol1/fastq/SRR346/006/SRR3464786/SRR3464786.fastq.gz	SRR3464786
Aitba-2	ftp://ftp.sra.ebi.ac.uk/vol1/fastq/SRR346/007/SRR3464787/SRR3464787.fastq.gz	SRR3464787
Baa-1	https://sra-pub-run-odp.s3.amazonaws.com/sra/SRR23878646/SRR23878646	SRR23878646
Baa-1	https://sra-pub-run-odp.s3.amazonaws.com/sra/SRR23878676/SRR23878676	SRR23878676
Baa-1	https://sra-pub-run-odp.s3.amazonaws.com/sra/SRR23878379/SRR23878379	SRR23878379
Baa-1	https://sra-pub-run-odp.s3.amazonaws.com/sra/SRR23878491/SRR23878491	SRR23878491
Baa-1	https://sra-pub-run-odp.s3.amazonaws.com/sra/ERR9860763/ERR9860763	ERR9860763
Baa-1	https://sra-pub-run-odp.s3.amazonaws.com/sra/ERR9860762/ERR9860762	ERR9860762
Baa-1	https://sra-pub-run-odp.s3.amazonaws.com/sra/ERR9860761/ERR9860761	ERR9860761
Baa-1	https://sra-pub-run-odp.s3.amazonaws.com/sra/ERR9860760/ERR9860760	ERR9860760
Baa-1	https://sra-pub-run-odp.s3.amazonaws.com/sra/ERR9860759/ERR9860759	ERR9860759
Baa-1	https://sra-pub-run-odp.s3.amazonaws.com/sra/ERR9860758/ERR9860758	ERR9860758
Baa-1	https://sra-pub-run-odp.s3.amazonaws.com/sra/ERR9860757/ERR9860757	ERR9860757
Baa-1	https://sra-pub-run-odp.s3.amazonaws.com/sra/ERR9860756/ERR9860756	ERR9860756
Baa-1	https://sra-pub-run-odp.s3.amazonaws.com/sra/ERR9860755/ERR9860755	ERR9860755
Baa-1	https://sra-pub-run-odp.s3.amazonaws.com/sra/ERR9860615/ERR9860615	ERR9860615
Baa-1	https://sra-pub-run-odp.s3.amazonaws.com/sra/ERR9860614/ERR9860614	ERR9860614
Baa-1	https://sra-pub-run-odp.s3.amazonaws.com/sra/ERR9860613/ERR9860613	ERR9860613
Baa-1	https://sra-pub-run-odp.s3.amazonaws.com/sra/ERR9860612/ERR9860612	ERR9860612
Baa-1	https://sra-downloadb.be-md.ncbi.nlm.nih.gov/sos4/sra-pub-zq-1/ERR009/9860/ERR9860611/ERR9860611.lite.1	ERR9860611
Baa-1	https://sra-pub-run-odp.s3.amazonaws.com/sra/ERR9860610/ERR9860610	ERR9860610
Baa-1	https://sra-pub-run-odp.s3.amazonaws.com/sra/ERR9860609/ERR9860609	ERR9860609
Baa-1	https://sra-pub-run-odp.s3.amazonaws.com/sra/ERR9860608/ERR9860608	ERR9860608
Baa-1	https://sra-pub-run-odp.s3.amazonaws.com/sra/ERR9860607/ERR9860607	ERR9860607
Baa-1	https://sra-pub-run-odp.s3.amazonaws.com/sra/ERR9860467/ERR9860467	ERR9860467
Baa-1	https://sra-pub-run-odp.s3.amazonaws.com/sra/ERR9860466/ERR9860466	ERR9860466
Baa-1	https://sra-pub-run-odp.s3.amazonaws.com/sra/ERR9860465/ERR9860465	ERR9860465
Baa-1	https://sra-pub-run-odp.s3.amazonaws.com/sra/ERR9860464/ERR9860464	ERR9860464
Baa-1	https://sra-pub-run-odp.s3.amazonaws.com/sra/ERR9860463/ERR9860463	ERR9860463
Baa-1	https://sra-pub-run-odp.s3.amazonaws.com/sra/ERR9860462/ERR9860462	ERR9860462
Baa-1	https://sra-pub-run-odp.s3.amazonaws.com/sra/ERR9860461/ERR9860461	ERR9860461
Baa-1	https://sra-pub-run-odp.s3.amazonaws.com/sra/ERR9860460/ERR9860460	ERR9860460
Baa-1	https://sra-pub-run-odp.s3.amazonaws.com/sra/ERR9860459/ERR9860459	ERR9860459
Baa-1	https://sra-pub-run-odp.s3.amazonaws.com/sra/ERR9860319/ERR9860319	ERR9860319
Baa-1	https://sra-pub-run-odp.s3.amazonaws.com/sra/ERR9860318/ERR9860318	ERR9860318
Baa-1	https://sra-pub-run-odp.s3.amazonaws.com/sra/ERR9860317/ERR9860317	ERR9860317
Baa-1	https://sra-pub-run-odp.s3.amazonaws.com/sra/ERR9860316/ERR9860316	ERR9860316
Baa-1	https://sra-downloadb.be-md.ncbi.nlm.nih.gov/sos3/sra-pub-zq-24/ERR009/9860/ERR9860315/ERR9860315.lite.1	ERR9860315
Baa-1	https://sra-pub-run-odp.s3.amazonaws.com/sra/ERR9860314/ERR9860314	ERR9860314
Baa-1	https://sra-pub-run-odp.s3.amazonaws.com/sra/ERR9860313/ERR9860313	ERR9860313
Baa-1	https://sra-pub-run-odp.s3.amazonaws.com/sra/ERR9860312/ERR9860312	ERR9860312
Baa-1	https://sra-pub-run-odp.s3.amazonaws.com/sra/ERR9860311/ERR9860311	ERR9860311
Baa-1	https://sra-pub-run-odp.s3.amazonaws.com/sra/SRR797883/SRR797883	SRR797883
Bur-0	https://sra-pub-run-odp.s3.amazonaws.com/sra/SRR28087793/SRR28087793	SRR28087793
Bur-0	https://sra-pub-run-odp.s3.amazonaws.com/sra/SRR28087794/SRR28087794	SRR28087794
Bur-0	https://sra-pub-run-odp.s3.amazonaws.com/sra/SRR28087795/SRR28087795	SRR28087795
Can-0	https://sra-pub-run-odp.s3.amazonaws.com/sra/ERR1588811/ERR1588811	ERR1588811
Can-0	https://sra-pub-run-odp.s3.amazonaws.com/sra/ERR1588812/ERR1588812	ERR1588812
Can-0	https://sra-pub-run-odp.s3.amazonaws.com/sra/ERR1588809/ERR1588809	ERR1588809
Can-0	https://sra-pub-run-odp.s3.amazonaws.com/sra/ERR1588810/ERR1588810	ERR1588810
Col-0	https://sra-pub-run-odp.s3.amazonaws.com/sra/SRR1548682/SRR1548682	SRR1548682
Col-0	https://sra-pub-run-odp.s3.amazonaws.com/sra/SRR1548683/SRR1548683	SRR1548683
Col-0	https://sra-pub-run-odp.s3.amazonaws.com/sra/SRR1548684/SRR1548684	SRR1548684
Col-0	https://sra-pub-run-odp.s3.amazonaws.com/sra/SRR1548685/SRR1548685	SRR1548685
Col-0	https://sra-pub-run-odp.s3.amazonaws.com/sra/SRR1548686/SRR1548686	SRR1548686
Col-0	https://sra-pub-run-odp.s3.amazonaws.com/sra/SRR1548687/SRR1548687	SRR1548687
Col-0	https://sra-pub-run-odp.s3.amazonaws.com/sra/SRR1734310/SRR1734310	SRR1734310
Col-0	https://sra-pub-run-odp.s3.amazonaws.com/sra/SRR1734311/SRR1734311	SRR1734311
Ct-1	https://sra-pub-run-odp.s3.amazonaws.com/sra/SRR27848450/SRR27848450	SRR27848450
Ct-1	https://sra-pub-run-odp.s3.amazonaws.com/sra/SRR26860164/SRR26860164	SRR26860164
Ct-1	https://sra-pub-run-odp.s3.amazonaws.com/sra/SRR26860165/SRR26860165	SRR26860165
Ct-1	https://sra-pub-run-odp.s3.amazonaws.com/sra/SRR26860166/SRR26860166	SRR26860166
Ct-1	https://sra-pub-run-odp.s3.amazonaws.com/sra/SRR23238040/SRR23238040	SRR23238040
Ct-1	https://sra-pub-run-odp.s3.amazonaws.com/sra/SRR26860150/SRR26860150	SRR26860150
Ct-1	https://sra-pub-run-odp.s3.amazonaws.com/sra/SRR26860151/SRR26860151	SRR26860151
Ct-1	https://sra-pub-run-odp.s3.amazonaws.com/sra/SRR26860152/SRR26860152	SRR26860152
Ct-1	https://sra-pub-run-odp.s3.amazonaws.com/sra/SRR26860153/SRR26860153	SRR26860153
Cvi-0	https://sra-pub-run-odp.s3.amazonaws.com/sra/ERR1417892/ERR1417892	ERR1417892
Cvi-0	https://sra-pub-run-odp.s3.amazonaws.com/sra/ERR1417893/ERR1417893	ERR1417893
Cvi-0	https://sra-pub-run-odp.s3.amazonaws.com/sra/ERR1417894/ERR1417894	ERR1417894
Cvi-0	https://sra-pub-run-odp.s3.amazonaws.com/sra/ERR1417895/ERR1417895	ERR1417895
Cvi-0	https://sra-pub-run-odp.s3.amazonaws.com/sra/ERR1417896/ERR1417896	ERR1417896
Cvi-0	https://sra-pub-run-odp.s3.amazonaws.com/sra/ERR1417897/ERR1417897	ERR1417897
DraIV_6-22	https://sra-pub-run-odp.s3.amazonaws.com/sra/SRR3459679/SRR3459679	SRR3459679
DraIV_6-22	https://sra-pub-run-odp.s3.amazonaws.com/sra/SRR3459680/SRR3459680	SRR3459680
DraIV_6-22	https://sra-pub-run-odp.s3.amazonaws.com/sra/SRR3459681/SRR3459681	SRR3459681
DraIV_6-22	https://sra-pub-run-odp.s3.amazonaws.com/sra/SRR3459682/SRR3459682	SRR3459682
DraIV_6-22	https://sra-pub-run-odp.s3.amazonaws.com/sra/SRR3459683/SRR3459683	SRR3459683
DraIV_6-22	https://sra-downloadb.be-md.ncbi.nlm.nih.gov/sos5/sra-pub-zq-11/SRR003/459/SRR3459684/SRR3459684.sralite.1	SRR3459684
DraIV_6-22	https://sra-pub-run-odp.s3.amazonaws.com/sra/SRR3459685/SRR3459685	SRR3459685
DraIV_6-22	https://sra-pub-run-odp.s3.amazonaws.com/sra/SRR3459686/SRR3459686	SRR3459686
DraIV_6-22	https://sra-pub-run-odp.s3.amazonaws.com/sra/SRR3459687/SRR3459687	SRR3459687
DraIV_6-22	https://sra-pub-run-odp.s3.amazonaws.com/sra/SRR3459688/SRR3459688	SRR3459688
DraIV_6-22	https://sra-pub-run-odp.s3.amazonaws.com/sra/SRR3459689/SRR3459689	SRR3459689
DraIV_6-22	https://sra-pub-run-odp.s3.amazonaws.com/sra/SRR3459690/SRR3459690	SRR3459690
DraIV_6-22	https://sra-pub-run-odp.s3.amazonaws.com/sra/SRR3459691/SRR3459691	SRR3459691
DraIV_6-22	https://sra-downloadb.be-md.ncbi.nlm.nih.gov/sos5/sra-pub-zq-11/SRR003/459/SRR3459669/SRR3459669.sralite.1	SRR3459669
DraIV_6-22	https://sra-downloadb.be-md.ncbi.nlm.nih.gov/sos5/sra-pub-zq-14/SRR003/459/SRR3459670.sralite.1	SRR3459670
DraIV_6-22	https://sra-pub-run-odp.s3.amazonaws.com/sra/SRR3459671/SRR3459671	SRR3459671
DraIV_6-22	https://sra-pub-run-odp.s3.amazonaws.com/sra/SRR3459672/SRR3459672	SRR3459672
DraIV_6-22	https://sra-pub-run-odp.s3.amazonaws.com/sra/SRR3459673/SRR3459673	SRR3459673
DraIV_6-22	https://sra-pub-run-odp.s3.amazonaws.com/sra/SRR3459674/SRR3459674	SRR3459674
DraIV_6-22	https://sra-pub-run-odp.s3.amazonaws.com/sra/SRR3459675/SRR3459675	SRR3459675
DraIV_6-22	https://sra-pub-run-odp.s3.amazonaws.com/sra/SRR3459676/SRR3459676	SRR3459676
DraIV_6-22	https://sra-pub-run-odp.s3.amazonaws.com/sra/SRR3459677/SRR3459677	SRR3459677
DraIV_6-22	https://sra-pub-run-odp.s3.amazonaws.com/sra/SRR3459678/SRR3459678	SRR3459678
Edi-0	https://sra-pub-run-odp.s3.amazonaws.com/sra/SRR11993703/SRR11993703	SRR11993703
Edi-0	https://sra-pub-run-odp.s3.amazonaws.com/sra/SRR11993683/SRR11993683	SRR11993683
Edi-0	https://sra-pub-run-odp.s3.amazonaws.com/sra/SRR11993667/SRR11993667	SRR11993667
Edi-0	https://sra-pub-run-odp.s3.amazonaws.com/sra/SRR11993647/SRR11993647	SRR11993647
Edi-0	https://sra-pub-run-odp.s3.amazonaws.com/sra/SRR11993611/SRR11993611	SRR11993611
Edi-0	https://sra-pub-run-odp.s3.amazonaws.com/sra/SRR11993631/SRR11993631	SRR11993631
Edi-0	https://sra-pub-run-odp.s3.amazonaws.com/sra/SRR3460540/SRR3460540	SRR3460540
Edi-0	https://sra-pub-run-odp.s3.amazonaws.com/sra/SRR3460541/SRR3460541	SRR3460541
Edi-0	https://sra-pub-run-odp.s3.amazonaws.com/sra/SRR3460542/SRR3460542	SRR3460542
Edi-0	https://sra-pub-run-odp.s3.amazonaws.com/sra/SRR3460543/SRR3460543	SRR3460543
Edi-0	https://sra-pub-run-odp.s3.amazonaws.com/sra/SRR3460544/SRR3460544	SRR3460544
Edi-0	https://sra-pub-run-odp.s3.amazonaws.com/sra/SRR3460545/SRR3460545	SRR3460545
Edi-0	https://sra-pub-run-odp.s3.amazonaws.com/sra/SRR3460546/SRR3460546	SRR3460546
Edi-0	https://sra-downloadb.be-md.ncbi.nlm.nih.gov/sos5/sra-pub-run-32/SRR001/1046/SRR1046914/SRR1046914.2	SRR10469142
Edi-0	https://sra-downloadb.be-md.ncbi.nlm.nih.gov/sos5/sra-pub-run-32/SRR001/1046/SRR1046913/SRR1046913.2	SRR10469132
Edi-0	https://sra-downloadb.be-md.ncbi.nlm.nih.gov/sos5/sra-pub-run-32/SRR001/1046/SRR1046855/SRR1046855.2	SRR10468552
Edi-0	https://sra-downloadb.be-md.ncbi.nlm.nih.gov/sos5/sra-pub-run-32/SRR001/1046/SRR1046854/SRR1046854.2	SRR10468542
Edi-0	https://sra-downloadb.be-md.ncbi.nlm.nih.gov/sos5/sra-pub-run-32/SRR001/1046/SRR1046853/SRR1046853.2	SRR10468532
Edi-0	https://sra-pub-run-odp.s3.amazonaws.com/sra/ERR1588837/ERR1588837	ERR1588837
Hi-0xCt-1	https://sra-pub-run-odp.s3.amazonaws.com/sra/SRR1179966/SRR1179966	SRR1179966
Hi-0xCt-1	https://sra-pub-run-odp.s3.amazonaws.com/sra/SRR1179967/SRR1179967	SRR1179967
Hi-0xCt-1	https://sra-pub-run-odp.s3.amazonaws.com/sra/SRR1179964/SRR1179964	SRR1179964
Hi-0xCt-1	https://sra-pub-run-odp.s3.amazonaws.com/sra/SRR1179965/SRR1179965	SRR1179965
Kn-0xLer	https://sra-pub-run-odp.s3.amazonaws.com/sra/SRR1179972/SRR1179972	SRR1179972
Kn-0xLer	https://sra-pub-run-odp.s3.amazonaws.com/sra/SRR1179973/SRR1179973	SRR1179973
Kn-0xLer	https://sra-pub-run-odp.s3.amazonaws.com/sra/SRR1179970/SRR1179970	SRR1179970
Kn-0xLer	https://sra-pub-run-odp.s3.amazonaws.com/sra/SRR1179971/SRR1179971	SRR1179971
Ler-0	https://sra-pub-run-odp.s3.amazonaws.com/sra/SRR23238039/SRR23238039	SRR23238039
Ler-0	https://sra-pub-run-odp.s3.amazonaws.com/sra/SRR13134688/SRR13134688	SRR13134688
Ler-0	https://sra-pub-run-odp.s3.amazonaws.com/sra/SRR12846839/SRR12846839	SRR12846839
Ler-0	https://sra-pub-run-odp.s3.amazonaws.com/sra/SRR12424063/SRR12424063	SRR12424063
Ler-0	https://sra-pub-run-odp.s3.amazonaws.com/sra/SRR9870121/SRR9870121	SRR9870121
Ler-0	https://sra-pub-run-odp.s3.amazonaws.com/sra/SRR7100824/SRR7100824	SRR7100824
Ler-0	https://sra-pub-run-odp.s3.amazonaws.com/sra/ERR1295193/ERR1295193	ERR1295193
Ler-0	https://sra-pub-run-odp.s3.amazonaws.com/sra/SRR4113411/SRR4113411	SRR4113411
Mt-0	https://sra-pub-run-odp.s3.amazonaws.com/sra/SRR11993708/SRR11993708	SRR11993708
Mt-0	https://sra-pub-run-odp.s3.amazonaws.com/sra/SRR11993689/SRR11993689	SRR11993689
Mt-0	https://sra-pub-run-odp.s3.amazonaws.com/sra/SRR11993672/SRR11993672	SRR11993672
Mt-0	https://sra-pub-run-odp.s3.amazonaws.com/sra/SRR11993653/SRR11993653	SRR11993653
Mt-0	https://sra-pub-run-odp.s3.amazonaws.com/sra/SRR11993636/SRR11993636	SRR11993636
Mt-0	https://sra-pub-run-odp.s3.amazonaws.com/sra/SRR11993617/SRR11993617	SRR11993617
Mt-0	https://sra-pub-run-odp.s3.amazonaws.com/sra/SRR3460334/SRR3460334	SRR3460334
Mt-0	https://sra-pub-run-odp.s3.amazonaws.com/sra/SRR3460335/SRR3460335	SRR3460335
Mt-0	https://sra-pub-run-odp.s3.amazonaws.com/sra/SRR3460336/SRR3460336	SRR3460336
Mt-0	https://sra-pub-run-odp.s3.amazonaws.com/sra/SRR3460337/SRR3460337	SRR3460337
Mt-0	https://sra-pub-run-odp.s3.amazonaws.com/sra/SRR3460338/SRR3460338	SRR3460338
Mt-0	https://sra-pub-run-odp.s3.amazonaws.com/sra/SRR1046922/SRR1046922	SRR1046922
Mt-0	https://sra-downloadb.be-md.ncbi.nlm.nih.gov/sos5/sra-pub-run-32/SRR001/1046/SRR1046921/SRR1046921.2	SRR10469212
Mt-0	https://sra-pub-run-odp.s3.amazonaws.com/sra/ERR1588901/ERR1588901	ERR1588901
Mt-0	https://sra-pub-run-odp.s3.amazonaws.com/sra/ERR1588900/ERR1588900	ERR1588900
No-0	https://sra-pub-run-odp.s3.amazonaws.com/sra/SRR23878571/SRR23878571	SRR23878571
No-0	https://sra-pub-run-odp.s3.amazonaws.com/sra/SRR23878671/SRR23878671	SRR23878671
No-0	https://sra-pub-run-odp.s3.amazonaws.com/sra/SRR10425291/SRR10425291	SRR10425291
No-0	https://sra-pub-run-odp.s3.amazonaws.com/sra/SRR10425299/SRR10425299	SRR10425299
No-0	https://sra-pub-run-odp.s3.amazonaws.com/sra/SRR8197915/SRR8197915	SRR8197915
No-0	https://sra-pub-run-odp.s3.amazonaws.com/sra/SRR1179986/SRR1179986	SRR1179986
No-0	https://sra-pub-run-odp.s3.amazonaws.com/sra/SRR1179987/SRR1179987	SRR1179987
Oy-0	https://sra-pub-run-odp.s3.amazonaws.com/sra/SRR26860078/SRR26860078	SRR26860078
Oy-0	https://sra-pub-run-odp.s3.amazonaws.com/sra/SRR26860093/SRR26860093	SRR26860093
Oy-0	https://sra-pub-run-odp.s3.amazonaws.com/sra/SRR23238037/SRR23238037	SRR23238037
Oy-0	https://sra-pub-run-odp.s3.amazonaws.com/sra/SRR13134697/SRR13134697	SRR13134697
Oy-0	https://sra-pub-run-odp.s3.amazonaws.com/sra/ERR1588936/ERR1588936	ERR1588936
Oy-0	https://sra-pub-run-odp.s3.amazonaws.com/sra/ERR754088/ERR754088	ERR754088
Oy-0	https://sra-pub-run-odp.s3.amazonaws.com/sra/SRR1179996/SRR1179996	SRR1179996
Oy-0	https://sra-pub-run-odp.s3.amazonaws.com/sra/SRR1179997/SRR1179997	SRR1179997
Ped-0	ftp://ftp.sra.ebi.ac.uk/vol1/fastq/SRR177/007/SRR1773587/SRR1773587_2.fastq.gz	SRR1773587
Ped-0	ftp://ftp.sra.ebi.ac.uk/vol1/fastq/SRR177/006/SRR1773586/SRR1773586_2.fastq.gz	SRR1773586
Po-0	https://sra-pub-run-odp.s3.amazonaws.com/sra/SRR3460688/SRR3460688	SRR3460688
Po-0	https://sra-pub-run-odp.s3.amazonaws.com/sra/SRR3460689/SRR3460689	SRR3460689
Po-0	https://sra-pub-run-odp.s3.amazonaws.com/sra/SRR1046928/SRR1046928	SRR1046928
Po-0	https://sra-pub-run-odp.s3.amazonaws.com/sra/SRR1046876/SRR1046876	SRR1046876
Po-0	https://sra-pub-run-odp.s3.amazonaws.com/sra/SRR1046874/SRR1046874	SRR1046874
Rsch-4	https://sra-pub-run-odp.s3.amazonaws.com/sra/SRR1180002/SRR1180002	SRR1180002
Rsch-4	https://sra-pub-run-odp.s3.amazonaws.com/sra/SRR1180003/SRR1180003	SRR1180003
Rsch-4	https://sra-pub-run-odp.s3.amazonaws.com/sra/SRR1180000/SRR1180000	SRR1180000
Rsch-4	https://sra-pub-run-odp.s3.amazonaws.com/sra/SRR1180001/SRR1180001	SRR1180001
Sf-2	https://sra-downloadb.be-md.ncbi.nlm.nih.gov/sos5/sra-pub-zq-14/SRR003/460/SRR3460757.sralite.1	SRR3460757
Sf-2	https://sra-pub-run-odp.s3.amazonaws.com/sra/SRR3460758/SRR3460758	SRR3460758
Sf-2	https://sra-pub-run-odp.s3.amazonaws.com/sra/SRR3460759/SRR3460759	SRR3460759
Sf-2	https://sra-pub-run-odp.s3.amazonaws.com/sra/SRR3460760/SRR3460760	SRR3460760
Sf-2	https://sra-pub-run-odp.s3.amazonaws.com/sra/SRR3460761/SRR3460761	SRR3460761
Sf-2	https://sra-pub-run-odp.s3.amazonaws.com/sra/SRR3460762/SRR3460762	SRR3460762
Sf-2	https://sra-pub-run-odp.s3.amazonaws.com/sra/SRR3460763/SRR3460763	SRR3460763
Sf-2	https://sra-pub-run-odp.s3.amazonaws.com/sra/SRR3460764/SRR3460764	SRR3460764
Sf-2	https://sra-pub-run-odp.s3.amazonaws.com/sra/SRR3460765/SRR3460765	SRR3460765
Sf-2	https://sra-pub-run-odp.s3.amazonaws.com/sra/SRR3460766/SRR3460766	SRR3460766
Sf-2	https://sra-pub-run-odp.s3.amazonaws.com/sra/SRR3460767/SRR3460767	SRR3460767
Sf-2	https://sra-pub-run-odp.s3.amazonaws.com/sra/SRR3460768/SRR3460768	SRR3460768
Sf-2	https://sra-downloadb.be-md.ncbi.nlm.nih.gov/sos5/sra-pub-run-32/SRR001/1046/SRR1046882/SRR1046882.2	SRR10468822
Sf-2	https://sra-pub-run-odp.s3.amazonaws.com/sra/SRR1046932/SRR1046932	SRR1046932
Sf-2	https://sra-downloadb.be-md.ncbi.nlm.nih.gov/sos5/sra-pub-run-32/SRR001/1046/SRR1046931/SRR1046931.2	SRR10469312
Sf-2	https://sra-downloadb.be-md.ncbi.nlm.nih.gov/sos5/sra-pub-run-32/SRR001/1046/SRR1046881/SRR1046881.2	SRR10468812
Sf-2	https://sra-downloadb.be-md.ncbi.nlm.nih.gov/sos5/sra-pub-run-32/SRR001/1046/SRR1046880/SRR1046880.2	SRR10468802
Sf-2	https://sra-pub-run-odp.s3.amazonaws.com/sra/SRR309176/SRR309176	SRR309176
Sf-2	https://sra-pub-run-odp.s3.amazonaws.com/sra/SRR309175/SRR309175	SRR309175
Ws-0	https://sra-pub-run-odp.s3.amazonaws.com/sra/SRR9906447/SRR9906447	SRR9906447
Ws-0	https://sra-pub-run-odp.s3.amazonaws.com/sra/SRR9906446/SRR9906446	SRR9906446
Ws-0	https://sra-pub-run-odp.s3.amazonaws.com/sra/SRR3659135/SRR3659135	SRR3659135
Ws-0	https://sra-pub-run-odp.s3.amazonaws.com/sra/SRR3659134/SRR3659134	SRR3659134
Ws-0	https://sra-pub-run-odp.s3.amazonaws.com/sra/SRR3659133/SRR3659133	SRR3659133
Ws-0	https://sra-pub-run-odp.s3.amazonaws.com/sra/SRR3460892/SRR3460892	SRR3460892
Ws-0	https://sra-pub-run-odp.s3.amazonaws.com/sra/SRR3460894/SRR3460894	SRR3460894
Ws-0	https://sra-pub-run-odp.s3.amazonaws.com/sra/SRR3460895/SRR3460895	SRR3460895
Ws-0	https://sra-pub-run-odp.s3.amazonaws.com/sra/SRR3460896/SRR3460896	SRR3460896
Ws-0	https://sra-pub-run-odp.s3.amazonaws.com/sra/SRR3460897/SRR3460897	SRR3460897
Ws-0	https://sra-pub-run-odp.s3.amazonaws.com/sra/SRR3460898/SRR3460898	SRR3460898
Ws-0	https://sra-pub-run-odp.s3.amazonaws.com/sra/SRR3460899/SRR3460899	SRR3460899
Ws-0	https://sra-pub-run-odp.s3.amazonaws.com/sra/SRR3460900/SRR3460900	SRR3460900
Ws-0	https://sra-pub-run-odp.s3.amazonaws.com/sra/SRR3460901/SRR3460901	SRR3460901
Ws-0	https://sra-pub-run-odp.s3.amazonaws.com/sra/SRR3460902/SRR3460902	SRR3460902
Ws-0	https://sra-pub-run-odp.s3.amazonaws.com/sra/SRR3460903/SRR3460903	SRR3460903
Ws-0	https://sra-pub-run-odp.s3.amazonaws.com/sra/SRR3460904/SRR3460904	SRR3460904
Ws-0	https://sra-pub-run-odp.s3.amazonaws.com/sra/SRR3460905/SRR3460905	SRR3460905
Ws-0	https://sra-pub-run-odp.s3.amazonaws.com/sra/SRR3460906/SRR3460906	SRR3460906
Ws-0	https://sra-pub-run-odp.s3.amazonaws.com/sra/SRR1046938/SRR1046938	SRR1046938
Ws-0	https://sra-downloadb.be-md.ncbi.nlm.nih.gov/sos5/sra-pub-run-32/SRR001/1046/SRR1046937/SRR1046937.2	SRR10469372
Ws-0	https://sra-downloadb.be-md.ncbi.nlm.nih.gov/sos5/sra-pub-run-32/SRR001/1046/SRR1046891/SRR1046891.2	SRR10468912
Ws-0	https://sra-downloadb.be-md.ncbi.nlm.nih.gov/sos5/sra-pub-run-32/SRR001/1046/SRR1046890/SRR1046890.2	SRR10468902
Ws-0	https://sra-downloadb.be-md.ncbi.nlm.nih.gov/sos5/sra-pub-run-32/SRR001/1046/SRR1046889/SRR1046889.2	SRR10468892
Ws-0	https://sra-downloadb.be-md.ncbi.nlm.nih.gov/sos5/sra-pub-run-32/SRR000/515/SRR515921/SRR515921.2	SRR5159212
Ws-0	https://sra-downloadb.be-md.ncbi.nlm.nih.gov/sos5/sra-pub-run-32/SRR000/515/SRR515920/SRR515920.2	SRR5159202
Ws-0	https://sra-downloadb.be-md.ncbi.nlm.nih.gov/sos5/sra-pub-run-32/SRR000/515/SRR515919/SRR515919.2	SRR5159192
Ws-0	https://sra-downloadb.be-md.ncbi.nlm.nih.gov/sos5/sra-pub-run-32/SRR000/515/SRR515918/SRR515918.2	SRR5159182
Ws-0	https://sra-pub-run-odp.s3.amazonaws.com/sra/ERR1589004/ERR1589004	ERR1589004
Yeg-8	https://sra-pub-run-odp.s3.amazonaws.com/sra/SRR3461759/SRR3461759	SRR3461759
Yeg-8	https://sra-pub-run-odp.s3.amazonaws.com/sra/SRR3461760/SRR3461760	SRR3461760
Yeg-8	https://sra-pub-run-odp.s3.amazonaws.com/sra/SRR3461761/SRR3461761	SRR3461761
Yeg-8	https://sra-pub-run-odp.s3.amazonaws.com/sra/SRR3461762/SRR3461762	SRR3461762
Yeg-8	https://sra-pub-run-odp.s3.amazonaws.com/sra/SRR3461763/SRR3461763	SRR3461763
Yeg-8	https://sra-pub-run-odp.s3.amazonaws.com/sra/SRR3461764/SRR3461764	SRR3461764
Yeg-8	https://sra-pub-run-odp.s3.amazonaws.com/sra/SRR3461765/SRR3461765	SRR3461765
Yeg-8	https://sra-pub-run-odp.s3.amazonaws.com/sra/SRR3461766/SRR3461766	SRR3461766
Yeg-8	https://sra-pub-run-odp.s3.amazonaws.com/sra/SRR3461767/SRR3461767	SRR3461767
Yeg-8	https://sra-pub-run-odp.s3.amazonaws.com/sra/SRR3461768/SRR3461768	SRR3461768
Yeg-8	https://sra-pub-run-odp.s3.amazonaws.com/sra/SRR3461769/SRR3461769	SRR3461769
Yeg-8	https://sra-pub-run-odp.s3.amazonaws.com/sra/SRR3461770/SRR3461770	SRR3461770
Yo-0	https://sra-pub-run-odp.s3.amazonaws.com/sra/SRR748729/SRR748729	SRR748729
Yo-0	https://sra-pub-run-odp.s3.amazonaws.com/sra/ERR1589012/ERR1589012	ERR1589012
Yo-0	https://sra-pub-run-odp.s3.amazonaws.com/sra/ERR1589011/ERR1589011	ERR1589011
